# Supplementary material for: Efficacy of differential reinforcement of other behaviors therapy for tic disorder: a meta-analysis
Source: BMC Neurol. 2024 Jan 2;24:3. doi: 10.1186/s12883-023-03501-2 (PMC10759470; doi:10.1186/s12883-023-03501-2)
Supplement: Supplementary file 2 — Additional file 2. Supplementary material 2. [file 12883_2023_3501_MOESM2_ESM.xlsx]

## Sheet: Supplementary materials 2-Revis
Quality Assessment of Each Study Using NIH Quality Assessment Tool
Criteria	Greene et al. 2014	Conelea & Woods, 2008	Woods et al. 2008	Himle et al. 2007	Himle et al. 2008	Himle &Woods, 2004	Specht et al. 2012	Woods et al. 2007
1. Was the study question or objective clearly stated?	Y	Y	Y	Y	Y	Y	Y	Y
2. Were eligibility/selection criteria for the study population prespecified and clearly described?	Y	Y	Y	Y	Y	Y	Y	Y
3. Were the participants in the study representative of those who would be eligible for the test/service/intervention in the general or clinical population of interest?	Y	N	Y	N	N	N	Y	Y
4. Were all eligible participants that met the prespecified entry criteria enrolled?	Y	N	Y	Y	Y	Y	Y	Y
5. Was the sample size sufficiently large to provide confidence in the findings?	N	N	N	N	N	N	N	N
6. Was the test/service/intervention clearly described and delivered consistently across the study population?	Y	Y	Y	Y	Y	Y	Y	Y
7. Were the outcome measures prespecified, clearly defined, valid, reliable, and assessed consistently across all study participants?	Y	Y	Y	Y	Y	Y	Y	Y
8. Were the people assessing the outcomes blinded to the participants' exposures/interventions?	Y	Y	N	N	N	N	N	N
9. Was the loss to follow-up after baseline 20% or less? Were those lost to follow-up accounted for in the analysis?	Y	Y	Y	Y	Y	Y	Y	Y
10. Did the statistical methods examine changes in outcome measures from before to after the intervention? Were statistical tests done that provided p values for the pre-to-post changes?	Y	Y	Y	Y	Y	Y	Y	Y
11. Were outcome measures of interest taken multiple times before the intervention and multiple times after the intervention (i.e., did they use an interrupted time-series design)?	Y	Y	Y	Y	Y	Y	Y	Y
12. If the intervention was conducted at a group level (e.g., a whole hospital, a community, etc.) did the statistical analysis take into account the use of individual-level data to determine effects at the group level?	N	N	N	N	N	N	N	N
Overall quality ("Good", "Fair" or "Poor"	Good	Fair	Good	Fair	Fair	Fair	Good	Good
